# Supplementary material for: Modern maize varieties going local in the semi-arid zone in Tanzania
Source: BMC Evol Biol. 2014 Jan 2;14:1. doi: 10.1186/1471-2148-14-1 (PMC3890540; doi:10.1186/1471-2148-14-1)
Supplement: Additional file 1: Table S1 — SNPs used in this study. [file 1471-2148-14-1-S1.xlsx]

## Sheet: Sheet1
SNP	Orig_Name	Included in analysis	Chrom	Position	Gene
ss196422163	PZE-101000209	1	1	395,380
ss196514167	SYN26764	1	1	120,247,717	GRMZM2G109814
ss196427818	PZE-101123927	1	1	155,196,958	GRMZM2G065298
ss196517540	SYN30824	1	1	17,716,466	GRMZM2G109589
ss196429596	PZE-101157412	1	1	199,837,841	GRMZM2G104938
ss196504772	SYN15312	1	1	207,713,989
ss196518547	SYN32079	1	1	227,254,622	GRMZM2G449083
ss196501766	SYN11523	1	1	239,829,178	GRMZM2G127421
ss196516718	SYN29822	1	1	247,866,170	GRMZM2G034217
ss196432644	PZE-101229107	1	1	278,667,820	GRMZM2G014955
ss196432832	PZE-101238451	1	1	286,121,044
ss196423361	PZE-101052571	1	1	36,514,567
ss196523010	SYN37776	1	1	47,135,501	GRMZM2G095043
ss196520833	SYN35006	1	1	55,071,054	GRMZM2G320325
ss196425544	PZE-101097223	1	1	88,014,649
ss196422406	PZE-101017487	1	1	9,956,621	GRMZM2G062933
ss196437395	PZE-102098049	1	2	114,408,847
ss196433629	PZE-102026026	1	2	12,025,186	GRMZM2G156365
ss196437679	PZE-102100879	1	2	120,663,851	GRMZM2G056695
ss196526474	SYN6578	1	2	13,783,137	GRMZM2G092190
ss196438711	PZE-102110801	1	2	143,405,386	GRMZM2G136039
ss196439359	PZE-102118112	1	2	158,371,348	GRMZM2G152438
ss196526518	SYN6623	1	2	169,730,882	GRMZM2G001668
ss196521299	SYN35589	1	2	204,173,420	GRMZM5G803981
ss196509521	SYN20953	1	2	211,400,329	GRMZM2G124335
ss196441811	PZE-102184485	1	2	228,045,842	GRMZM2G436001
ss196522576	SYN37219	1	2	232,368,205	GRMZM2G310548
ss196434439	PZE-102054921	1	2	33,006,611	GRMZM2G135277
ss196512648	SYN24889	1	2	45,958,063	GRMZM2G028640
ss196512025	SYN24088	1	2	54,089,179	GRMZM2G124473
ss196435266	PZE-102075698	1	2	56,194,154	GRMZM2G113513
ss196506994	SYN18069	1	2	8,811,970	GRMZM2G002559
ss196524462	SYN4075	1	2	82,643,828	GRMZM2G029211
ss196446640	PZE-103074652	1	3	123,405,178
ss196442532	PZE-103021071	1	3	13,205,108
ss196509463	SYN20866	1	3	133,452,670	GRMZM2G049902
ss196448420	PZE-103100885	1	3	161,566,693	GRMZM2G145374
ss196449018	PZE-103118562	1	3	177,446,587	GRMZM2G053869
ss196449340	PZE-103128340	1	3	184,939,533	GRMZM2G065290
ss196449678	PZE-103139031	1	3	195,377,741
ss196450081	PZE-103152619	1	3	206,322,132	GRMZM2G466139
ss196450349	PZE-103164253	1	3	214,176,019	GRMZM2G094736
ss196450477	PZE-103170973	1	3	218,117,031	GRMZM2G073460
ss196451003	PZE-103186661	1	3	230,788,139	GRMZM2G025126
ss196442986	PZE-103032107	1	3	24,737,671	GRMZM5G853361
ss196443496	PZE-103041398	1	3	37,773,647	GRMZM2G018951
ss196515546	SYN28472	1	3	4,883,229	GRMZM2G323353
ss196444108	PZE-103049100	1	3	53,142,974	GRMZM2G111593
ss196451499	PZE-104012758	1	4	10,903,835
ss196520226	SYN34310	1	4	109,526,550	GRMZM2G041701
ss196456045	PZE-104065818	0	4	130,430,941
ss196456421	PZE-104069408	1	4	137,983,574	GRMZM2G179810
ss196457414	PZE-104088869	1	4	163,895,447	GRMZM2G411032
ss196458301	PZE-104109431	1	4	185,726,464	GRMZM2G174782
ss196511966	SYN24023	1	4	20,739,200	GRMZM2G171420
ss196459332	PZE-104128792	1	4	209,229,971
ss196459500	PZE-104131638	0	4	213,772,236	GRMZM2G051502
ss196506277	SYN17171	1	4	223,663,358	GRMZM2G068489
ss196511433	SYN23340	1	4	233,221,259	GRMZM2G029566
ss196452018	PZE-104022252	1	4	24,187,210
ss196527827	SYN8190	1	4	43,056,330	GRMZM2G155931
ss196511495	SYN23426	1	4	59,295,494
ss196453881	PZE-104044892	1	4	66,855,138
ss196453993	PZE-104045999	0	4	68,648,729	GRMZM2G029184
ss196465467	PZE-105091435	1	5	129,223,708	GRMZM2G008593
ss196461061	PZE-105027956	1	5	14,468,940	GRMZM2G006329
ss196466641	PZE-105103877	1	5	157,446,027	GRMZM2G341732
ss196466976	PZE-105108786	1	5	165,738,756	GRMZM2G040207
ss196467269	PZE-105115518	1	5	172,293,976	GRMZM2G139031
ss196522429	SYN37068	1	5	179,670,612	GRMZM2G159660
ss196468350	PZE-105147361	1	5	200,115,761
ss196461303	PZE-105036265	1	5	21,046,039	GRMZM2G146041
ss196528801	SYN9391	1	5	211,167,837
ss196519518	SYN33329	1	5	215,626,737	GRMZM2G081907
ss196416043	PZA01427.1	0	5	23,265,300	GRMZM2G026892
ss196517154	SYN30364	1	5	3,787,360	GRMZM2G054193
ss196461846	PZE-105046448	1	5	34,998,794	GRMZM2G084021
ss196462328	PZE-105050833	1	5	43,742,063
ss196419226	PUT-163a-28986827-1723	1	5	66,424,545	GRMZM2G374475
ss196464175	PZE-105079193	1	5	90,341,921	GRMZM2G083526
ss196511874	SYN23918	1	6	107,368,180	GRMZM2G116919
ss196473775	PZE-106071575	1	6	126,839,267
ss196474214	PZE-106080513	0	6	137,409,827	GRMZM5G859846
ss196516372	SYN29399	1	6	147,915,001	GRMZM2G153358
ss196510714	SYN22477	0	6	155,399,911	GRMZM2G044457
ss196521458	SYN35815	1	6	167,984,060	GRMZM2G156765
ss196469775	PZE-106011227	1	6	30,108,167	GRMZM2G122537
ss196470162	PZE-106016518	1	6	39,079,387	GRMZM2G012964
ss196470310	PZE-106017960	1	6	42,599,956	GRMZM2G028758
ss196470779	PZE-106021827	0	6	50,850,961
ss196470900	PZE-106022774	1	6	55,259,192	GRMZM2G122261
ss196471209	PZE-106026961	1	6	63,280,808
ss196472097	PZE-106037122	0	6	85,192,596
ss196479092	PZE-107057785	1	7	110,907,244	GRMZM5G851051
ss196480007	PZE-107078811	1	7	133,869,499	AC234526.1_FGT005
ss196531205	ZM013845-0612	1	7	134,084,837	GRMZM2G004683
ss196480774	PZE-107098667	1	7	153,709,711	GRMZM2G415529
ss196481043	PZE-107111546	0	7	161,619,666	GRMZM2G066197
ss196525413	SYN5346	1	7	19,055,302	GRMZM2G340656
ss196476890	PZE-107032933	1	7	44,290,242	GRMZM2G125165
ss196523284	SYN3810	1	7	5,612,721	GRMZM2G011314
ss196503258	SYN13249	1	7	85,580,058	GRMZM2G131340
ss196475455	PZE-107013187	1	7	9,528,538	GRMZM2G329867
ss196478112	PZE-107045658	1	7	93,225,790	GRMZM2G154621
ss196485496	PZE-108057383	1	8	102,488,928	GRMZM2G117365
ss196485514	PZE-108057605	1	8	102,710,937	GRMZM2G164814
ss196486460	PZE-108071690	1	8	124,797,518	GRMZM2G106819
ss196486775	PZE-108076252	1	8	131,584,062	GRMZM2G155123
ss196487278	PZE-108086766	1	8	144,374,871	GRMZM2G040642
ss196421146	PUT-163a-78074154-4088	1	8	145,802,654	GRMZM2G162347
ss196487656	PZE-108096469	1	8	152,592,828	GRMZM2G060886
ss196524756	SYN4435	1	8	165,543,751	GRMZM2G005236
ss196488547	PZE-108135737	1	8	175,259,159	GRMZM2G097282
ss196482460	PZE-108026419	1	8	25,641,666	GRMZM2G161988
ss196482759	PZE-108029538	0	8	32,855,234
ss196483787	PZE-108038941	1	8	45,272,245	GRMZM2G142870
ss196484417	PZE-108046193	1	8	76,319,428	GRMZM2G158818
ss196485072	PZE-108051965	1	8	91,831,287
ss196488596	PZE-109000162	1	9	564,361	GRMZM2G341658
ss196492774	PZE-109065985	1	9	109,117,300	GRMZM2G103897
ss196417097	sh1.1	1	9	11,500,578	GRMZM2G089713
ss196493294	PZE-109077339	1	9	124,770,857
ss196493847	PZE-109093209	1	9	139,838,236	GRMZM2G098784
ss196518767	SYN32369	1	9	140,839,356	GRMZM2G438722
ss196490111	PZE-109033072	1	9	40,210,981
ss196490440	PZE-109036560	1	9	49,133,804	GRMZM2G435380
ss196490549	PZE-109037472	1	9	54,815,161
ss196490876	PZE-109040824	0	9	63,302,657
ss196491949	PZE-109052393	1	9	90,376,402	GRMZM2G171507
ss196494580	PZE-110000197	1	10	1,135,417	GRMZM2G057576
ss196498986	PZE-110057129	1	10	109,708,762
ss196499043	PZE-110057895	1	10	111,309,556	GRMZM2G149590
ss196499073	PZE-110058308	1	10	112,204,539	GRMZM2G138355
ss196419271	PUT-163a-29544531-1779	1	10	142,821,482	GRMZM2G029478
ss196500458	PZE-110109468	0	10	148,517,045	GRMZM2G173636
ss196500512	PZE-110111440	1	10	150,096,952
ss196500514	PZE-110111453	1	10	150,113,255
ss196494630	PZE-110001452	1	10	2,005,895
ss196495467	PZE-110019836	1	10	24,786,438	GRMZM2G161212
ss196496658	PZE-110029822	1	10	43,331,623
ss196497290	PZE-110036712	1	10	70,055,892	GRMZM2G138997
ss196497911	PZE-110044276	1	10	84,227,060
ss196498035	PZE-110045961	1	10	86,822,538
ss196501077	SYN10720	1	10	99,203,889	GRMZM2G019246
